# Supplementary material for: Size-Dependent Mechanical Properties of Additively Manufactured Ti-6Al-4V Thin Walls
Source: Materials (Basel). 2026 May 9;19(10):1945. doi: 10.3390/ma19101945 (PMC13208675; doi:10.3390/ma19101945)
Supplement: Supplementary file 1 [file materials-19-01945-s001.zip]

Archive with 1 entries (1 files):
- materials-4233633-supplementary.pdf
